# Supplementary material for: High-Throughput Determination of Multiclass Chemical Hazards in Poultry Muscles and Eggs Using UPLC–MS/MS
Source: Foods. 2025 May 8;14(10):1660. doi: 10.3390/foods14101660 (PMC12111322; doi:10.3390/foods14101660)
Supplement: Supplementary file 1 [file foods-14-01660-s001.zip]

Archive with 1 entries (1 files):
- foods-3579908-supplementary.pdf
